# Supplementary material for: The Efficacy and Safety of GF101 and Its Antioxidant Effect on In Vitro Fertilization Outcomes: A Double-Blind, Non-Inferiority, Randomized, Controlled Trial with Coenzyme Q10
Source: Antioxidants (Basel). 2024 Mar 6;13(3):321. doi: 10.3390/antiox13030321 (PMC10967835; doi:10.3390/antiox13030321)
Supplement: Supplementary file 1 [file antioxidants-13-00321-s001.zip]

Archive with 1 entries (1 files):
- antioxidants-2864544-supplementary.pdf
